# Supplementary material for: Occurrence of Cis-11,12-Methylene-Hexadecanoic Acid in the Red Alga Solieria pacifica (Yamada) Yoshida
Source: Molecules. 2021 Apr 15;26(8):2286. doi: 10.3390/molecules26082286 (PMC8071341; doi:10.3390/molecules26082286)
Supplement: Supplementary file 1 [file molecules-26-02286-s001.zip]

Archive with 1 entries (1 files):
- molecules-1178534-supplementary.pdf
